# Supplementary material for: CpG Methylation Profiles of HIV-1 Proviral DNA in Individuals on ART
Source: Viruses. 2021 Apr 29;13(5):799. doi: 10.3390/v13050799 (PMC8146454; doi:10.3390/v13050799)
Supplement: Supplementary file 1 [file viruses-13-00799-s001.zip]

Archive with 4 entries (3 files):
- viruses-1153968 suppl/
- viruses-1153968 suppl/viruses-1153968 figure suppl.pdf
- viruses-1153968 suppl/viruses-1153968 supplementary legend.pdf
- viruses-1153968 suppl/viruses-1153968 table suppl.pdf
